# Supplementary material for: miRNome Expression Analysis Reveals New Players on Leprosy Immune Physiopathology
Source: Front Immunol. 2018 Mar 9;9:463. doi: 10.3389/fimmu.2018.00463 (PMC5854644; doi:10.3389/fimmu.2018.00463)
Supplement: Supplementary file 1 [file data_sheet_1.xlsx]

## Sheet: Plan1
Supplementary 1. List of miRNAs that are differentially expressed on tissue in four diverse comparisons.
	Leprosy vs Health Subjects		T-pole vs Health Subjects		L-pole vs Health Subjects		L-pole vs T-pole Leprosy
microRNAs	Fold Change*1	padj*2	Fold Change	padj	Fold Change	padj	Fold Change	padj
hsa-miR-1	-3.64	3.63 x10-03	-2.87	2.90 x10-02	-3.16	1.61 x10-02
hsa-miR-10a-5p	3.51	4.48 x10-13	3.53	1.23 x10-12	3.47	1.53 x10-08
hsa-miR-1247-5p	-2.01	2.32 x10-02			-3.90	1.55 x10-04
hsa-miR-1291	-4.53	9.08 x10-05			-3.70	1.16x10-02
hsa-miR-1301-3p	2.72	2.58 x10-02			3.39	3.87 x10-03
hsa-miR-136-3p	-2.17	3.53 x10-08			-2.53	3.52 x10-08
hsa-miR-136-5p	-4.22	1.04 x10-09	-3.41	8.51 x10-05	-4.39	2.11 x10-07
hsa-miR-146a-5p	2.92	8.95 x10-07	2.15	2.07 x10-03	3.32	1.88 x10-08
hsa-miR-154-5p	-3.02	1.63 x10-02			-2.64	4.88 x10-02
hsa-miR-155-5p	2.13	1.27 x10-06			2.52	3.54 x10-10
hsa-miR-185-5p	2.02	3.89 x10-02			2.43	9.35 x10-03
hsa-miR-193a-3p	-2.01	1.06 x10-02			-2.07	1.28 x10-02
hsa-miR-196a-5p	3.69	6.06 x10-03	3.99	5.62 x10-04
hsa-miR-196b-5p	3.25	5.02 x10-03	3.47	9.34 x10-04	2.85	2.83 x10-02
hsa-miR-200a-3p	-2.70	2.12 x10-04			-4.19	1.97 x10-07	2.09	5.81E-03
hsa-miR-204-5p	-3.38	1.59 x10-06	-2.48	1.88 x10-03	-4.17	2.78 x10-07
hsa-miR-205-5p	-2.40	3.54 x10-04			-3.04	7.41 x10-05
hsa-miR-214-5p	-2.05	3.65 x10-03			-2.39	4.69 x10-03
hsa-miR-3065-3p	-3.75	6.17 x10-03			-3.56	1.55 x10-02
hsa-miR-31-5p	-3.11	9.29 x10-08	-3.12	4.28 x10-06	-2.96	6.00 x10-05
hsa-miR-340-5p	2.18	6.88 x10-03			2.79	1.38 x10-04	-2.18	2.32E-03
hsa-miR-342-3p	2.70	1.79 x10-04			3.23	3.55 x10-07
hsa-miR-342-5p	2.16	4.48 x10-02
hsa-miR-34a-5p	2.43	6.17x10-03			3.06	7.76x10-05	-2.16	3.56x10-03
hsa-miR-3609	-2.80	6.88x10-03			-2.65	1.67x10-02
hsa-miR-369-3p	-2.71	1.95x10-02			-2.78	3.26x10-02
hsa-miR-375	-2.43	2.38x10-03			-3.24	2.42x10-04
hsa-miR-376c-3p	-3.16	9.99x10-03			-2.76	3.49x10-02
hsa-miR-379-5p	-2.99	7.59x10-04	-2.76	1.60x10-02	-2.67	4.58x10-03
hsa-miR-381-3p	-2.97	4.48x10-13	-2.66	1.12x10-07	-3.09	3.98x10-09
hsa-miR-410-3p	-2.27	7.59x10-04			-2.67	7.40x10-04
hsa-miR-455-5p	-2.40	1.27x10-06			-2.68	1.20x10-05
hsa-miR-487b-3p	-2.41	2.69x10-02
hsa-miR-500a-3p	2.43	1.88x10-06			2.74	1.26x10-07
hsa-miR-501-3p	3.72	5.11x10-08	2.60	1.03x10-05	4.41	1.04x10-13
hsa-miR-509-3p	-2.58	1.28x10-02			-2.43	3.29x10-02
hsa-miR-598-3p	-2.63	3.34x10-03			-2.66	8.84x10-03
hsa-miR-615-3p	3.52	8.95x10-03	3.86	8.38x10-04
hsa-miR-744-5p	2.44	2.35x10-03	2.23	1.21x10-02	2.63	2.72x10-03
hsa-miR-766-3p	2.78	4.47x10-02
hsa-miR-891a-5p	-3.42	1.22x10-02
hsa-miR-941	2.17	6.71x10-04			2.49	1.63x10-04
hsa-miR-944	-2.72	6.94x10-04	-2.01	3.94x10-02	-3.07	1.52x10-03
hsa-miR-125b-2-3p					-2.08	8.08x10-06
hsa-miR-133a-3p					-2.62	4.67x10-02
hsa-miR-141-5p					-3.01	5.78x10-03
hsa-miR-146b-5p					2.42	3.14x10-04
hsa-miR-149-5p					-2.27	5.18x10-03
hsa-miR-182-5p					-2.32	1.54x10-04
hsa-miR-191-5p					2.23	2.37x10-18
hsa-miR-195-3p					-2.24	3.87x10-02
hsa-miR-195-5p					-2.22	1.90x10-03
hsa-miR-199a-3p					-2.36	5.60x10-09
hsa-miR-223-3p					2.34	7.40x10-04
hsa-miR-224-5p					-2.03	2.02x10-02
hsa-miR-27b-3p					-2.51	1.88x10-12
hsa-miR-29c-5p					2.20	3.53x10-02
hsa-miR-326					2.18	9.94x10-03
hsa-miR-340-3p					2.74	2.79x10-02
hsa-miR-411-5p					-2.55	1.22x10-04
hsa-miR-429					-3.50	7.09x10-05	2.43	3.56x10-03
hsa-miR-654-3p					-2.14	4.98x10-04
hsa-miR-708-3p					-2.40	1.59x10-03
hsa-miR-708-5p					-2.12	1.04x10-04
hsa-miR-889-3p					-2.47	2.58x10-02
hsa-miR-99a-3p					-2.73	3.74x10-03
hsa-miR-362-5p							-2.12	1.90x10-02
*1. Log2 fold change; *2 p adjusted by Bomferroni.
