# Supplementary material for: miRNome Expression Analysis Reveals New Players on Leprosy Immune Physiopathology
Source: Front Immunol. 2018 Mar 9;9:463. doi: 10.3389/fimmu.2018.00463 (PMC5854644; doi:10.3389/fimmu.2018.00463)
Supplement: Supplementary file 2 [file data_sheet_2.xlsx]

## Sheet: Plan1
Supplementary 2. Profile of differential expression for three comparisons conduct in blood sample.
	Leprosy vs Health Subjects		T-pole vs Health Subjects		L-pole vs Health Subjects
miRNAs	Fold Change*1	padj*2	Fold Change	padj	Fold Change	padj
hsa-let-7f-5p	-2.38	4.15 x10-02
hsa-miR-126-3p	-3.27	1.44 x10-02
hsa-miR-126-5p	-3.97	1.29 x10-03	-3.94	9.64 x10-04
hsa-miR-144-5p	-5.58	1.52 x10-06	-4.57	5.05 x10-04	-6.91	1.03 x10-08
hsa-miR-15a-5p	-3.72	6.70 x10-04	-3.61	5.05 x10-04	-3.67	3.58 x10-02
hsa-miR-20a-5p	-2.83	3.27 x10-02
hsa-miR-26b-5p	-2.90	1.32 x10-03	-2.60	5.05 x10-04
hsa-miR-106b-5p					-3.29	3.58 x10-02
hsa-miR-1291					4.90	4.07 x10-02
hsa-miR-16-5p			-3.04	2.18 x10-02
*1. Log2 fold change; *2 p adjusted by Bomferroni.
